# Supplementary material for: The Receptor Binding Domain of SARS-CoV-2 Lambda Variant Has a Better Chance Than the Delta Variant in Evading BNT162b2 COVID-19 mRNA Vaccine-Induced Humoral Immunity
Source: Int J Mol Sci. 2022 Sep 26;23(19):11325. doi: 10.3390/ijms231911325 (PMC9569855; doi:10.3390/ijms231911325)
Supplement: Supplementary file 1 [file ijms-23-11325-s001.zip]

Archive with 1 entries (1 files):
- ijms-1848897-supplementary.pdf
